# Supplementary material for: Species Interactions Shape Nitrogen Utilization Characteristics and Influence Soil Quality in Jujube–Alfalfa Intercropping System
Source: Plants (Basel). 2025 Jul 3;14(13):2048. doi: 10.3390/plants14132048 (PMC12251689; doi:10.3390/plants14132048)
Supplement: Supplementary file 1 [file plants-14-02048-s001.zip]

Archive with 1 entries (1 files):
- plants-3581184-supplementary.pdf
